# Supplementary material for: NIH/3T3 Fibroblasts Selectively Activate T Cells Specific for Posttranslationally Modified Collagen Type II
Source: Int J Mol Sci. 2023 Jun 28;24(13):10811. doi: 10.3390/ijms241310811 (PMC10341784; doi:10.3390/ijms241310811)
Supplement: Supplementary file 1 [file ijms-24-10811-s001.zip]

Archive with 1 entries (1 files):
- ijms-2464595-supplementary.pdf
